# Supplementary material for: A putative MYB35 ortholog is a candidate for the sex-determining genes in Asparagus officinalis
Source: Sci Rep. 2017 Feb 8;7:41497. doi: 10.1038/srep41497 (PMC5296871; doi:10.1038/srep41497)
Supplement: Supplementary Table S1 [file srep41497-s2.xls]

## Sheet: Sheet1
			FPKM value for						FPKM value for speartips of
Gene name	Corresponding contig (*1)	Arabidopsis best-hit gene and its AGI code (*2)	Female premeiotic flower buds (*3)	Female meiotic flower buds (*3)	Female postmeiotic flower buds (*3)	Male premeiotic flower buds (*4)	Male meiotic flower buds (*4)	Male postmeiotic flower buds (*4)	Line 8A females	Line 8A males	Line 8A supermales	Line 8B females	Line 8B males	Line 8B supermales	Line 9 females	Line 9 males	Line 10 females	Line 10 males	Line 10 supermales
AoMYB35	Aspof_comp61397_c0_seq6	TDF1 (TAPETAL DEVELOPMENT AND FUNCTION 1)/MYB35: AT3G28470	0	0	0	18.6077	0.110807	0	0	0	0.884755	0.0273425	6.64561	3.54445	0	1.41734	0	3.01577	0
AoMYB33	Aspof_comp53093_c0_seq1	MYB33: AT5G06100	4.13938	2.79458	1.20189	22.2776	10.6732	6.52326	1.38736	1.33364	2.08852	1.59338	6.2678	4.33533	1.48576	2.41658	1.67959	5.74699	1.21857
AoMYB97	Aspof_comp45983_c0_seq1	MYB97: AT4G26930	0.855051	1.24084	0.972055	40.6677	20.6136	50.532	1.31842	0.543621	0.996007	1.39944	5.14473	11.7023	0.844083	1.65622	0.514764	8.1281	1.33049
AoMYB101	Aspof_comp98118_c0_seq1	ABS7 (ABNORMAL SHOOT 7)/MYB101: AT2G32460	0	0	0	7.35101	3.40192	0.0757359	0	0	0	0	0	0.145968	0	0	0	0.544138	0
AoAMS	Aspof_comp57371_c0_seq3	AMS (ABORTED MICROSPORES): AT2G16910	0.401093	0.497721	0.257407	97.9999	62.4751	0.962538	1.40839	0.135729	3.10947	2.8814	52.8698	24.6932	1.50875	8.68202	0.255587	28.9028	1.40929
AobHLH010	Aspof_comp59449_c2_seq7	BHLH010: AT2G31220	0.112326	0.0690668	0.0275039	33.2414	13.6068	0.199787	1.57154	0.362565	1.52774	2.79888	17.5093	7.31047	1.49269	2.66628	0.0273094	11.1045	2.0705
AoCIB1	Aspof_comp60273_c0_seq5	CIB1 (CRYPTOCHROME-INTERACTING BHLH 1): AT4G34530	1.48185	1.0779	1.1698	13.3872	43.6406	3.17014	0	0.0339165	0.0814008	0.0669783	0.565246	0.0918781	0.194558	1.39675	0.0936718	0.265735	0
AoCDML1	Aspof_comp52054_c0_seq1	CDM1 (CALLOSE DEFECTIVE MICROSPORE 1): AT1G68200	45.6323	45.5947	0	1550.93	725.571	68.8123	62.8761	43.5179	156.667	343.757	1523.05	928.367	295.62	345.631	0	488.712	497.037
AoCDML2	Aspof_comp59805_c1_seq1	CDM1 (CALLOSE DEFECTIVE MICROSPORE 1): AT1G68200	235.395	137.876	684.702	1628.58	1662.35	195.845	313.163	61.9276	271.712	642.047	928.868	241.153	245.396	500.954	12.8276	4237.43	3182.86
*1 These are the same as the names used in Harkess A, Mercati F, Shan H, Sunseri F, Falavigna A, Leebens-Mack J (2015) Data from: Sex-biased gene expression in dioecious garden asparagus (Asparagus officinalis). Dryad Digital Repository. http://dx.doi.org/10.5061/dryad.92c60
*2 On the basis of the E-value in a BLASTN analysis
*3 Line 2 was used for these samples
*4 Line 1 was used for these samples
