# Supplementary material for: A putative MYB35 ortholog is a candidate for the sex-determining genes in Asparagus officinalis
Source: Sci Rep. 2017 Feb 8;7:41497. doi: 10.1038/srep41497 (PMC5296871; doi:10.1038/srep41497)
Supplement: Supplementary Table S2 [file srep41497-s3.xls]

## Sheet: SRAlist
sample	SRR accession number	SRX accession number	platform
RNA degradome	SRR2227286	SRX1177608	Illumina Genome Analyzer IIx
female miRNA	SRR2227285	SRX1177607	Illumina Genome Analyzer IIx
male miRNA	SRR2227284	SRX1177606	Illumina Genome Analyzer IIx
line10 YY supermale spear tip	SRR1639681	SRX750350	Illumina HiSeq 2000
line10 XY male spear tip	SRR1639680	SRX750349	Illumina HiSeq 2000
line10 XX female spear tip	SRR1639679	SRX750348	Illumina HiSeq 2000
line8B YY supermale spear tip	SRR1639678	SRX750347	Illumina HiSeq 2000
line8B XY male spear tip	SRR1639676	SRX750346	Illumina HiSeq 2000
line8B XX female spear tip	SRR1639333	SRX750345	Illumina HiSeq 2000
line8A YY supermale spear tip	SRR1639332	SRX750344	Illumina HiSeq 2000
line8A XY male spear tip	SRR1639283	SRX750343	Illumina HiSeq 2000
line8A XX female spear tip	SRR1639282	SRX750337	Illumina HiSeq 2000
line2 XX female postmeiotic flower bud	SRR1642915	SRX750983	Illumina HiSeq 2000
line2 XX female meiotic flower bud	SRR1642914	SRX750979	Illumina HiSeq 2000
line2 XX female premeiotic flower bud	SRR1642913	SRX750379	Illumina HiSeq 2000
line1 YY male postmeiotic flower bud	SRR1642911	SRX750366	Illumina HiSeq 2000
line1 YY male meiotic flower bud	SRR1642910	SRX750362	Illumina HiSeq 2000
line1 YY male premeiotic flower bud	SRR1642909	SRX750360	Illumina HiSeq 2000
line DH3389 YY supermale spear tip	SRR1639686	SRX750358	Illumina HiSeq 2000
line DH0086 YY supermale spear tip	SRR1639685	SRX750357	Illumina HiSeq 2000
line9 XY male spear tip	SRR1639684	SRX750354	Illumina HiSeq 2000
line9 XX female spear tip	SRR1639682	SRX750353	llumina HiSeq 2000
