# Supplementary material for: A putative MYB35 ortholog is a candidate for the sex-determining genes in Asparagus officinalis
Source: Sci Rep. 2017 Feb 8;7:41497. doi: 10.1038/srep41497 (PMC5296871; doi:10.1038/srep41497)
Supplement: Supplementary Table S3 [file srep41497-s4.xls]

## Sheet: Sheet1
Primers used for genomic PCR and RT-PCR
Primer name	Annealing site	Sequence (5' > 3')	Used for
Adaptor_3'RACE	AoMYB35 cDNA	AAGCAGTGGTAACAACGCAGAGT	3' RACE
AoMYB35_CDS_F_XbaINcoI	AoMYB35 cDNA and CDS	GGGTCTAGACCATGGGCAGGCCTCCATGCTGCG	3' RACE and Fig. 1a, 4, S2, and S4
AoMYB35_CDS_R_SpeI	AoMYB35 CDS	CTAACTAGTCAGCAAATCATAAAAAAACTCAGGG	Fig. 1a, 4, S2, S4, and S7
AoMYB35_5'UTR_F	AoMYB35 cDNA	TCATCATCATTGTACCTCAGCCCTTAAG	Fig. 1b, c, S3, S4, and S7
AoMYB35_3'UTR_R	AoMYB35 cDNA	GGCAATAACTAGATGACATAATTAGC	Fig. 1b, c, d, S3, S4, and S7
AoMYB33_CDS_F_XbaINdeI	AoMYB33 CDS	GGTCTAGACATATGAGTGATATCTCAAACGAGAGT	Fig. 1a and S2 (*)
AoMYB33_CDS_R_SalI	AoMYB33 CDS	CCCGTCGACCAAAACTCTGGTTTTGGCTTAATC	Fig. 1a and S2 (*)
AoMYB97_CDS_F_SalINdeI	AoMYB97 CDS	CCGTCGACCATATGATGAGGAGCGGCAGCTGTTCC	Fig. 1a and S2
AoMYB97_CDS_R_SpeI	AoMYB97 CDS	CCCACTAGTGCAGATTCTGGGCATGTTGCTCC	Fig. 1a and S2
AoMYB101_CDS_F_XbaINdeI	AoMYB101 CDS	CCTCTAGACATATGTACTTATTTATAGCAGCATTC	Fig. 1a and S2
AoMYB101_CDS_R_SalI	AoMYB101 CDS	CCCGTCGACCGTTCCAATAGTTCTTGATCTCA	Fig. 1a and S2
AoAMS_CDS_F_XbaINdeI	AoAMS CDS	GGGTCTAGACATATGAAGGTGTTGTCATATTCCAG	Fig. 1a, 4, and S2
AoAMS_CDS_R_SalI	AoAMS CDS	GAGGTCGACCTGGCTGTTGATGGACATAGTGAAG	Fig. 1a, 4, and S2
AobHLH010_CDS_F_SalINdeI	AobHLH010 CDS	CCCGTCGACCATATGTATGAGGATTCAGGCTAC	Fig. 1a and S2
AobHLH010_CDS_R_SpeI	AobHLH010 CDS	GGGACTAGTATAGTAAGCAGAAAAAGTTGAGG	Fig. 1a and S2
AoCIB1_CDS_F_XbaINdeI	AoCIB1 CDS	TCTAGACATATGTTTCATACACGAGCTCGGAGAGG	Fig. 1a and S2 (*)
AoCIB1_CDS_R_SalI	AoCIB1 CDS	CGCGTCGACCCCTTGCACCATTCCCCTTTCTTGG	Fig. 1a and S2 (*)
AoMYB35_in180R	AoMYB35 CDS	CTCTCATGCTTCAAATTAGGGCGCA	TAIL-PCR and Fig. S7
AoMYB35_in90R	AoMYB35 CDS	AGTCCAATTTCCTATTCCATGAGTG	TAIL-PCR
AoMYB35_in60R	AoMYB35 CDS	CCATGAGTGTTGGTATATTAGCTTCAAATC	TAIL-PCR
TAILPCR_random1	AoMYB35 promoter	NGTCGASWGANAWGAA	TAIL-PCR
TAILPCR_random2	AoMYB35 promoter	GTNCGASWCANAWGTT	TAIL-PCR
TAILPCR_random3	AoMYB35 promoter	WGTGNAGWANCANAGA	TAIL-PCR
AoMYB35_5'UTRendF	AoMYB35 cDNA	GGTTTCATCATCATTGTACCTCAG	Fig. S4
AoMYB35_3'UTRendR	AoMYB35 cDNA	CTTGTTATGATTTCTCTCTTAAAATTC	Fig. S4
AoMYB35_Pro-80F	AoMYB35 promoter	GATAAATGAGAGTGAATCTCATGC	Fig. S4 and S7
AoMYB35_Pro-150F	AoMYB35 promoter	GAACCTGATTGGCACTTGTGAGCCAAG	Fig. S4 and S7
AoMYB35_Pro-10F	AoMYB35 cDNA	CTCTGTGCATAATTGGTTTCATCATC	Fig. S4
AoMYB35_Pro-20F	AoMYB35 cDNA	CTACTTCTAACTCTGTGCATAATTGG	Fig. S4
AoMYB35_in750F	AoMYB35 intron	CTAGTGTAGAGCTGCTAACACA	Fig. S7
AoMYB35_in1500F	AoMYB35 intron	TCAAGGGTTTATTGTAATTTACCC	Fig. S7
AoCDML1_in850F	AoCDML1 CDS	GAAGTGGAGTTGGATGCGTACAGCC	Fig. S10
AoCDML1_in1050R	AoCDML1 CDS	CTGCTGAGCGTGTCGAAAGTGGCAGC	Fig. S10
AoCDML2_in1190F	AoCDML2 CDS	CGGCCTGGAGCTGGAGGTCTACAAC	Fig. S10
AoCDML2_in1390R	AoCDML2 CDS	GTGGCGGAAGTGACAGCGGTGGCCG	Fig. S10
*Data for these genes are not shown in Fig. 1A because no specific signals were obtained
Primers used for quantitative RT-PCR
Primer name	Target	Sequence	Used for
AoMYB35_realtimeF	AoMYB35	CAGCCACAAGCACCACATTGGATGAGG	Fig. 1d, 2, and S7
AoMYB35_realtimeR	AoMYB35	CATCCACTGCACTTGTCACCTTCTCC	Fig. 2
AoAMS_realtimeF	AoAMS	CAACGGGAGCATCTACGACCATCCAAC	Fig. 2
AoAMS_realtimeR	AoAMS	GATGCGTAGGGTTGTGATTGGCCACC	Fig. 2
AoUbiq_realtimeF	Ubiquitin-ribosomal peptide mRNA (X66875.1)	ACAACATCCAGAAGGAGTCG	Fig. 2
AoUbiq_realtimeR	Ubiquitin-ribosomal peptide mRNA (X66875.1)	AGTGACGGTCCTTGTGGTTC	Fig. 2
